# Supplementary material for: Virome Analysis of Aconitum carmichaelii Reveals Infection by Eleven Viruses, including Two Potentially New Species
Source: Int J Mol Sci. 2023 Oct 25;24(21):15558. doi: 10.3390/ijms242115558 (PMC10650655; doi:10.3390/ijms242115558)
Supplement: Supplementary file 1 [file ijms-24-15558-s001.zip]

Archive with 3 entries (3 files):
- ijms-2637330 supplement tables.pdf
- ijms-2637330 supplementary figures .ppt
- ijms-2637330 viruses sequences associated with Aconitum carmichaelii.txt
