# Supplementary material for: Virome Analysis of Aconitum carmichaelii Reveals Infection by Eleven Viruses, including Two Potentially New Species
Source: Int J Mol Sci. 2023 Oct 25;24(21):15558. doi: 10.3390/ijms242115558 (PMC10650655; doi:10.3390/ijms242115558)
Supplement: Supplementary file 1 [file ijms-24-15558-s001.zip › ijms-2637330 viruses sequences associated with Aconitum carmichaelii.txt]

>MZ389235  [organism=Potyvirus aconiti] Aconitum potyvirus 1 isolate YZYi-WT, complete genome
GACATAGCAAAGAAATCAAACAAACATTCAAGCAATCTTACTCTTGTACCAAAATCGCATCTAAGATTACATCAAAGCACACATAAGCACAATGGCGTCATTCATGATCGGCAGCTTTCAATTCCAAGAAAAGAACTCGAAGTATGGAGCAACATTGTTAAGTGACGGGGCAATTGCTATTGCCAACTACGAATCCAACATCGCGAAAGCATTCGCGAACCTTGACAAGTTTACACCAAACGGTGACAAGTTTCTTGGTGCCAGCTTTAAACGTGTGGGACGCTCACAGTACTACACTTTGGAGGAGGCATCACCCGAAGCACGCAAACGTGCAATCGAGGCCCAGGATGCGGCTCTCAAGAATAATCAGTGGTTACACAACTGGGAAGTGGAAGAACAGGAAGTAACAACAATGCAGCTGAAGCTTCCCGAAAGGCAGCACGTCGTACCGGAGTATAAAAAGCCGTACGACATCGACGACAAGCCATCCCTTGCAGTGCGGCGACGCAAGCTTAAATTCGCTCCAATTAAGTACTCAGTGGAAAACTTGATTCGAGCAATTTCAAATTGCTGTACTGCTAAGACAGTCATTGAAGTGACATCAAACAAACGGGCGACACGAACCAATCATACGATATGGAGGGGCAGGAGGTACCTCAAAGTGCACACTAAGCATGAAAAAGGTTTACGTCACAAGCGCGACGTAAACATTTGTGGGTGGGGGAAGTCAGTCATAGCCACACTAGTGCGCAAAACTAATGGGGCTAAATTGCATGATGCATGCACATTTGATCGAGGAAGTAGTGGCATCACGCTTTTAACTACTTGCTTGGAGGGATCGCGGAGCTCAGCGAGAGGTGACATATTCGTCATTAGAGGGCGCGACCAAAACAAATTGTACGACAGCCAGACTATCGTGACTTCACACGTAGCAGCACGAATGATTCATTATTCAGCAGGGGACCGCTTTTGGAAAGGGTACGACAAGGGATTTCAGTTATATAAGCCAAGAGTTGATCACCAATGCCATTCCGATTTGGATGTGGAAGAATGTGGAATAGTGGCAGCTATAGCCACGCAAGCATTGTTCCCTTGTGGCCGAATCACCTGTCAGAAGTGCGCTGACGAGTTTGCTAGTAGCAGTAAAGCTGATTTGCGCGATGAGCATGGAACTCGTCTTAGGGAGCTCATTGAAGAGGTCAGGAATAAACATCCGAAATTTTTACATGTTGTAAAATTTCTGAGTCTTTTCAGCGACTACCTGCAATTCGCAAATGATAACGTGAAACAGTTCATGGAAGCCAAGAAAGTGATTGGCGAGAGAAAAGAAGCTCCTTTTCAGCAACTGTCTGCGCTAAATGACTTCCTAATAAAAGTCGGGGAGTGCACTAGTGAAGAGGCGGCACGTGGAACTTCAAATTTACTGGAGCTAGTCCGTTTTCAGAAGAATAGAACGGACAACATAGCTAGCGGTTCTCTGACACATTTCCGCAATAAGGTCTCATCAAAGGTCCATATCAATTTGGACTTGATGTGTGATAATCAGTTGGATGATGACGGAAATTTCAAATGGCGCCAGCGCGCTTATCACGCTAAAAGACTAATCTCAAATTTCTTTGAGGTGATAAGTCCGGAAAAAGGTTATGATGCCTACGTAATCAGGAGAAATCCGAATGGTGTTCGAAAGACAGCCATAGGTAGGTTGATCGTGTCAACAAACTTGCAAACATTCCGAAAGCAGATGTGCGGTGAACCTATCGACACACAACCGTTACAAGCTGCATGCACAAGCACACTCAAGGAAAGCTTTGTCTACCCCTGCTGTTGTGTCACCACAGACGATGGAAGGCCAGTGGAGTCTGAGATGCTCATGCCAACAAAGAACCATATTGTGATCGGAAACACAGGGGATTCAAAATTTGTCACGGTCCCGCAAATCCTGGAGGAGGGCATGTATATAGCAAAGAATGGATACTGTTATATTAATATATTCATAGCCATGCTGATCAACATAAGTGACGTCCAAGCTAAGGATTATACGAAGTGGGTCCGGGATCACGTAATTCCAGAATTAGGTGAATGGCCAACATTGCAGGACGTTGCAACAGCATGCTCGTTTTTAACAGTGTTCTTTCCTGACATAAAATCAGCGGAGCTCCCCATGATGCTCGTCGACCACAAATTGCAGACGGTGCATGTGATCGACTCATTCGGATCACTGTCAACAGGTTACCATGTGCTTAAGGCCAATACAGTTGGTCAATTGATGAAGTTTTCGCAAAATGATCTGAAGTCAGAAATGAAGCAGTACCGTGTTGGTGGAGTTCAACAGAATTACACCAACGAATCGTCGGAGGATGCTGCAGTACTCTTACTCGCTCGGGGGATTTATAGGCCGAAGGAGTTGAAGCACATTCTCGAAAATGATCCACTATTGCTAGTGTACGGACTGCTTTCGCCGAGCGTGCTAATAGCCATGTTTAAAAGTAAGACACTCGAATTCGCATTAACAGAGTGGCTACAGAAGGACACAAGCGTGGCGAATCTATGCCATCAGCTAGAGGTGCTTGCGAGGAAGGTGAGTATGTCAAAGGCGCTCGCCACACAACATCAGATTATAGCTGAGTATGCAAGCGATATACTCCACAGTGTTGATAAAAGCGTAGTAATGAGTCCCTCTAGATCGTTTGTACGACAAGTCCTATTCCACATAGTAGAGGCTAGGCAGATGGATCGCGAACTTATCTCTTCGGGCTTTTCTCAGTTACAATTGGAAGGTGAGGAGATGCGTGAGAAAAAATTCTCCGAAGGCTTGGCACATTCGTGGCGCGATTTAGGTTGGTCGGAAAGGTGTATTGCAATATGGCGATCGCGTTCGCGTTGTCAGAGTGGTACAGGTGGACAAACAAACAAAGGAGAAGGAGATTCGAAAGAAACATGGCGCGAACGATTCACCTACTTACGTGGCAGTCTGATTCAGAAAACAAGAAGCGCAATGGCAGATCTCAGCAGCAGAGCAAAGAGCAAAGCGTATGAGGTGTGTGGGAAGGTTACGTGTCGAGTCTTGCTTACATCTAAGTTCTTGTGTCCAGATATTTTTCGTCTAGTGAACATYTTATCAGTGATGTGTGTCTTGTTGCAGCTAATGACAGCTGTAAACGCCCACATTCAGCAGCACAGGCAGCTCAAGGCGGATAAGAAACGGTTGGAAGATGATATGAAATTTGACATGATGGTGAGAGTGTATGATATATTTGCCGCGGCACATCCGTATGGGGCTCCCTCACTGTTTGAATTTGAGAAATATCTGAAGGAAACCAACAGAGACGCTCACGAATATTATTTGAGCATAATGAGAGAATCGGAAGAGTGTGAGGAATTGGTGGATTTTCAAGCCAAAGGCTCTTGTGAAGTGGAGTTGGAAAGAACAGTGGCATTCGTGGCACTAATCTTAATGATGTTTGATGCGGAACGTAGTGATTGTGTTTATAAGGTGCTCAGTAAGCTTAGAGGGCTAATGAATCCATTAACAGCGGAGTCAGTAGCCTTCCAAGGTTTGGATACAATCAAAGAGACACTTGGGGAAACGAAGATGGCAATTGACATTGAATTGGATGTTGAGAACCATCAACTTAATCGTCTCGGGGGTGTCACTTTTGGTGCGTGGTGGCAAGCACAGATAACACAGGGGAGAACCATTCCCCACTACAGAACGGAAGGTCACTTCATGGAATTTACACGTGCAACAGCCCAGATTGTAGCGAACGAGATAGCACACTCACAGCATACTGATATAATGGTGATGGGGGCTGTTGGATCTGGCAAGTCCACTGGTTTGCCTTACTATCTAAGCAAGAAAGGGAAGATTCTCATCATAGAACCAACTAAAcCCCTAGCAGAGAATGTTCATAGGCAGCTACAAGGCAATCCATTCCTAGCGCAAGCCACCCTTAAAATGCGCGGATGTAGCATTTTTGGTTCATCACCAATACATGTTATGACAAGCGGGTATGCCTTGCATTACTATGCACACAATGTGGCACAAATGCGCGAATTTCAATTCGTGATGTTTGATGAGTGTCATGTACATGATGCGGCAGCTATGGCATTCAGGTGTTTGCTAGAGGAATACAACTTTGAAGGGAAAATTCTGAAAGTTTCAGCGACACCACCAGGTCGTGAAGCAGTGTTTACCACCCAACACCCCGTCCAAGTGAAGATGGAGGACAGTTTGTCTTTCCAACAATTTGTGCAAATGCAGGGAACAGGGGCAAATGGAGACATTGTGCAACACGGGGATAATATCTTAGTGTATGTTGCGAGCTACAATGAGGTTGACACACTTAGCAAAATGCTGCTTGATAAAAATCACAAAGTCACAAAAGTTGATGGCAGAACAATGAAGATGGGGCAAGTCGAGATACCAACAAGTGGAACTCACGAAAGAAAGCACTTCATTGTGGCCACTAACATAATTGAAAATGGTGTCACACTTGACATTGATGCGGTTGTTGATTTTGGCCTGAAAGTAGTTCCAGAGCTAGACACAGACAACAGGCTAGTGAGGTATTCAAAAGTTGCGATCTCATATGGTGAGAGGATACAACGGTTGGGCCGTGTCGGACGCAACAAGGAAGGAACCGCGTTGAGGATTGGGCATACTGAGAAGGGGTTGAGTGCAGTACCGAACGTAGTAGCAACAGAAGCAGCCTTTTACAGTTTTGCGTACGGATTGCCGGTTATGACTAGTGGCGTTGCTATTGGTGTTCTGACCAACTGTACAGTTCCCCAAGCGAGAACTGTAATGCATTTTGAGCTACCCATATTCTACACTATCCACCTGGTTAGATTTGATGGATCTATGCACCCAGCAGTCCACTCATGTTTAAAGGGCTTCAAACTGCGTGATTCTGAGATTATTTTAAATAAAATGGCAATCCCTAATAGTGGCGTTAAACAATGGCTAACGGCAGGTGAGTACACTAGGATGGGGGCAAGGAACTCAGTTGACGAATTTGTCCGAATCCCATTCTATTCAAAGGACGTGCCTGACAAAACCCACGAACAAGTGTGGGATGCCGTGGTGACGTATAGAAGAGACGCAGGGTTTGGGAGGATTCAAAGCGCCAGCGCATGCAAAGTTGCATACACACTACAAACGGACATGACTTCAATCACAAGAACCGTGTGTATCATCGAAGAGTTAATCAAGAACGAGGTGAAGAAACAAGAGTATTTCCAAACGGCTGCAGGCATCGAATGTGGATCTGGTTTCTCACTAGTTAGCCTGACAAATGCAATCAGATCCAGACACATGAGTAACCACACAGCTGAGAACATTGCGATTCTGGAGGCAGCTAAAGGGCAGCTTGAGGAATTCAGAAACCTTGGGATCGATCCAACGAGCAAAACAGTGGCTGATTTCGGAGCCTTAGAATGCGTGCAATTTCAGGGTGCTAATGAAGTCTCAAAGCAACTGGGCTTGAAAGGACATTGGAATAAATCGCTCATAACCAAGGACATCATCGTGGCTGGTTTCACCATGTTCGGAGGCTTGTGGATGATTTACAATTACTTCAGGCGAGCTACCAAAGTCAAGGTGGCATTCCAAGGGTCAGGGAAGCGACAGAGTCAAAAGCAACGCTTTCAATTGATGCGCAATCAGAAACACGCATATGAGGTCAATCCAGACACAACTGATGTGGAACACTATTTTGGTGAGGCCTACGGTAAGAAAGCGCAAGGAAAAGGACGTACTAGAGGTATGGGTTCTAAGTCAAGGAGGTTCTACAACATGTATGGGTTCGACCCATCAGAATATACTTTTGCACGGTATGTCGATCCGTTAACGGGATACACACTGGATGAGAATTCCCTTACTGACATCAAGTTAGTCCAAGAGCATTTCGGAAAAATTCGCATGGATATGCTTGAGAAGAATGAGCTGGACATCGACTCAGTAAACAAGTATACAAACATCGAGGCTTATTTTGTGAAGGACTTGGCGAAGAAAGTTTTGAAGATTGACATGGAGCCCCACAATCCATTAGAAGTTGGGCGAAACACGGAGACAATTGCTGGATACCCTGAACGAAGAGGAGAGCTCAGACAAACTAGACCTCACACTCTTGTCAGTCCTAGCCTGATACCTGATGAGCATCAGTATCCAGAAGGAGAAGCAGTTGGCTTTGAGAGCAAGGCAAATTTTCATGGCATCCGGGATTACAATCCAATATCATCAGCCGTCTGCCTACTCACAAATGAGTCCGACGGTTACACCATGACCATACACGGTATAGGTTTTGGTTCCATGATTTTGACAAACCAGCATTTATTCCAACACAACAATGGGACACTTCGTGTGCAATCACATAGAGGGGAGTTTCTCGTTCCCAACACCACGCAACTGAAGATGTATCCATTTCAGGGACGGGATTTAATGCTGATCCAAATGCCGAAAGATTTTCCCCCTTTTCCACAAAAACTCAAGTTCAGGACTCCAGTCACAGGTGAGCGTGTTTGTATGGTTGGATCAAACTTCCAAGATAAATATATCTCAAGTGTAGTGTCTGAGTCCAGTGTCATCGCACAAAAAGACGAATCTATGTTCTACAGACATTGGATCTCCACAAAGAAAGGTCACTGTGGTTTACCTTTGGTTTCGGTTAAGGATGGGCACATACTAGGGATCCATAGCCTTACTAGTCTGGAGGATGCAAGCAGTTTCTTCATAGCGTTGCCACAAAACATCACAAATGAGTATCTGCAGAATGAGGAAAGCATTCAATGGACTAAGAAGTGGAGGTTGAATGTTGATTTGATAAACTGGGGCTCGCTACACTTGACAAACAACAAACCCGATAACCTCTTTAAATTAAGCAAGGACATGTTTGGGCTGCTGGGTGAAACTGTTGAATTTCAGGCTAGAGAGGGGCACTGGCTGTATGACAAGCTTGGAGGGAATCTCCACGCAGTGGCTAGAACTACCAACCAACTCGTCACTAAGCATGTGGTTAATGGCAAGTGTCTTTTGTTCGCCACATACCTCGAGACACATCAGGAAGCACGTGACTTCTTCAAGCCATTGATGGGTCATTACCAGAAAAGTAGGCTGAACAAAGAGGCGTACATAAAGGACCTGTTCAAGTACAATAGCCCTACGACTGTAGGGGTGCTAATACCAGAGGTGTTTGAGCGAGCTGAGGAGGCAGTGTATCAGATGTTCAAGCGTGTTGGTTTCGGGGAGTGTGAATATGTCACTTGTCCAGAAGCAATTTTCTCAGCATTGAATATGAAGGCAGCAGTCGGCGCTCTGTATCAAGGGAAGAAGAAGGAATACTTTGAATCCTTTACGAGCGAGGACAAAGCTCAGATAGTGAAAGACAGTTGCAGGCGCTTGTATATGGGTCACATGGGAGTGTGGAATGGCTCACTGAAAGCGGAACTCAGGCCATTGGAGAAAGTGCAAGCGAATAAAACGCGCTCATTCACGGCAGCACCAATCGACACACTACTTGGCGGCAAAGTGTGTGTGGACGACTTCAACAATCAGTTCTATTCACTCAATCTTGAGGCCCCGTGGAGCGTTGGGATGACAAAGTTCTATGGTGGATGGGACAAGCTTATGAGATCATTACCTGATGGATGGATATATTGTGATGCGGATGGTTCGCAGTTTGATAGTTCCTTGACACCATACTTAATCAATGCAGTGCTCAATTTGCGTCTGAAATTTATGGAGAATTGGGACATTGGTGAGAAAATGCTTGAAAATCTGTACACAGAAATCATCTACACACCAATAGCAACTCCCGATGGGACAATTATCAAGAAGTACAAGGGAAACAACTCAGGGCAGCCATCGACAGTCGTAGACAACACAATAATGGTAATACTGGCAATGTATTATTCAGGTGAAGTTTACAATGCCAGCAAACCGTTTGAGGATTACTGCAAATTCTTCGTGAATGGTGACGATCTGCTGATAGCGGTTCACCCATCACACAAGGACTTTCTCGACGGGCTTCAAACATCCTTTTCCCACTTAGGGCTGAAGTACACCTTTGAAAATAAGTTTGAAACGCGAGAAGATTTGTGGTTCATGTCACACAGAGCCGTTGAATGTGAAGGTTTGTACATACCAAAACTTGAAGAGGAAAGAATAGTATCAATACTGGAATGGGATAGGGCTACATTACCGGAACACAGGCTGGAGGCGCTTTGTGCATCCATGATTGAAGCTTGGGGTTACCCGATTTTGTTGCATCAAATCCGCAAGTTTTACTATTGGGTTCTAGAGCAAGCACCATACAACACATTGTCGAGTGAGGGGAAAGCACCTTACATATCAGAAGTTGCTCTGAAGAAATTGTACCTAGACAAAAGCCAACCAAGTGAACTGGAAAGGTACTTGCAAGAGTTCGAATGGACGAATAAATCTGGATTCGAATATGTGGAGTTCCAAAGTGATGACACAGTTGATGCTGGCAACCAAACAGCAAAGAAAAATAAGGAGGGCCCATTGATACAGCAACCACCGAAGGACGTAAACCCCTCCACCAGTAGAGACCAGGATGTAAATGTTGGGACACAAGGAACGTATCAAGTGCCCAAGTTGAGGCAGATTAGCTCCAAGCTTAGCCTGCCTAAACTTAAAGGACGTGTCATCGTGAATCTGGATCACCTACTGTCGTACGAACCAAATCAGGTGGACCTCTCCAATACTCGAGCAACACATGCACAGTTGGATGCTTGGTATTCTGGGGTGAAGAATGCTTATGACCTTGATGATCAAGGGATGGGGATAATTCTCAATGGCTTTATGGTTTGGTGTGTTGAAAATGGCACTTCTCCAAATAtcAATGGTCATTGGACCATGATGGATGGGGAAGAGCAAGTCGAATACCCTTTGAGGCCAATGTTGGAAAATGCACAACCCACACTAAGGCAAATAATGGCACATTTCTCATCGCTTGCTGAGGCTTATATTGAGAAAAGAAACGCCACTAAACCATATATGCCCCGTTATGGTTTATTGAGAAACTTACGAGATTTCAGCTTAGCACGCTATGCATTTGATTTCTACGAAGTAACAGCCCGGACGCCCGTACGAGCACGTGAAGCGCATATGCAAATGAAGGCAGCAGCCTTACGCAATAGCGACACAAGACTATTTGGGTTGGATGGGAATGCAGGGGATAAGGAGGAAGATACGGAAAGGCACACGGTGAATGATGTGAATAAAAACATGCATCACCTCTTGGGTGTCAGGATGTAAGAGTGAACTCGGTAAAGTATATATCAGTAGTATATGTAACCGTCTTTTTCTTTTAGCCACCTTTATGTTTGCGTAGTGAGGTCATACCTCGTGTGAGCTGGTGGGGTGGAACCGAAGCTTCTATGTGTGGAGGTGAACCAAGACAATCTTGAACCGCTGCATGTAGGGGACAAGGGAAAAAAAAAAAAAAAAA

>OR096292 Seq1 [organism=currant latent virus] [isolate=YWDi] [Host=Aconitum carmichaelii] [Country=China:Wuding,Yunnan province] [Collection_date=27-Jul-2020] Currant latent virus isolate YWDi segment 1, complete  genome
TTCCTACAATTGATCCAATCCCCGTTCGTTTCCCAACTCCGCTACCGTCAAACTTGCCAGTAATGGCATTTACTTTTGGTGATTTCATCACCACTCCTGAGGGCTATGCCCTCAAACCTTTTGAGGAGTATTACTCCTCTCCAGAGGACACATGTCCTCTTACTCGCTTGGCCTCTCTCCAGAGGTCAATGCGTATTGCTGCCCGATCTAGGGTAGCAGCTGCTGCGGCACAGTTTGCCGAAGTTGAGGCCACTAAGGCCTTAACTGCTCAAGCCATACGGGACGCTCTCCCGCTATGGTTCAGGGGTCTTGTTGCCCCTGCCCCAAAATCCAAACGCGCTCTTAAGCGCGAGGCCCGAAAGAGGGCCTATGAGGCCTCTGACGAGGCTTCCTACATCCGCGACTACGGTCGCACTCTTACCACTCCCCTCTCTATTTTGGAGGGTTCTGCTGAGCTCCTTTGCATGGAGCACGCCTACCTTGCTAAGGTAGGAGATGTGCGTATTCGCGCACATCAACGCAGACAGGCTCTGCGGGCTGCCTATAAAGCCCGATGTTCCAAGAGGGCCTTTAAGGCCTTCCAGGAGGAAATTGAATTCCTCCGACTCCCGGTCCAAATTGTGGACCAAATCCAAACCCCAGGGGAGGCTACCCCCGCATCTGGCAGCGATATGCCACGTGGCGTTGTTTACGCCACCTCTAAGCGCCAGGTGAAAACCCGGCGCACCTTCTCCTCCTTTCTTCCAAAGGAGGATTTTTCTTTTGTGTTGGGCCCTTGCCCAACACTCACGCCAGAGGTCACACCGACCTCTACGCCTACGTCGACCCCTCAGTCGACGCCCTGCTCCACCCCTCCTTCCTCTCCTCGGGCTCTTTCCCCAAGGAGTCCCTTGCCACAGGGTAAAGTGGCAGCTACACAGAGTATTACTCTGTGTTCTCATGGGCCCAATTGTAAGGCCCATTTTTGCTTCGGTTTTTTAAACCTCCAGAATGAGGTTTGTGCCACCCAATATTTAAGTTGGATGTTACAAACTAAGTTACCTGGAGGAATTTCCTGCTTTGACCTCCAGGTTCCAATTTATTTGGAACATTGTACAGATACAATGGAGGCTATAGATCTTTGGTGGCACATTATGGATAGATATATATCCAACTACCGTGCCAGCAAGTATATAGTTAAAGATAACTTTCTAACGAAAGAGTCTCTTTTTGAGGATCGAACTCCTTATGAGTTTATTGCCCAAAATAAGGCACGCACTAAGCTTGCTAAGAAGCGGATTCTTTCTCGTAAAGAAAAACTTCAGGAAGCTTATGCTAAGAAGTCTCAACCTAATTGGGACTTCTTGGACTCTTTCTATGATAGTAAGCGAGGTGAAGGGCCTTGGCAGTTTGTCAAGGAAAAAGCTCGCAGCGTGTTTGATAGTACTTATCGAACCTTCACTTCCTTTGTAAATAGGATTTTACACGCTTTAAATCCCTTAGTTGCTGTTCTTGGGCCTTTCAAACAAACTTTCTTTGAGGTTTTTAGCAATCTCAAGGAGAACTGCTACAACATGTTACAGCAACATTGGTTAGCCGTAGCTGTTGGGGCCTCTCTTGTTCTAGGCTTTTTATTTTTACTTGCGGTCATTTGCATTTGTAAAGTATTCACTTTTCTTGTAGCGCAGTTAGGGCTACCAGTTGTCACACTTTCTTTTCTCGTGACTGGGCTCTTAGTCCTTTTCTTTACTGTGAATAATTTTTTAGAACAAGCAGCAGATGTACAAATGTGCTCATTGATTGCTGCTGATATTCTTGGCTTTTTAAGTCAGAGCGAGACCAATGCATGCATGCGAGAAATTGCTGCAAGCCCAAAAGAGGAAACTCTTAAGGGTCAAGGGGTCAGCTGGTGTTTTACAGCCTTGTATAGATTAATATCCCGGCTGGTCCCCTCAGGTGCAAAAGAAACGGTTGTGCTCTTTAACTCTATAGGTAGTCTTAGCCGTAGCGCTAACCACAGTAAAGATTTCTTTGTTAATATGAAGGAAATGGTGGTTAGCTGGATGGATGCCTTCCATGATGCTCTAGGCCTGTTGGGCGACGACTCCGTCACCGCCATACATACTCTAAAGTATTTATGTGAGGAGGACTTCCTTGACTGGGCCAAGAAAGTTGAGAGATATGCAGTGGACACTTATGATTCCATGGTCATATCCCCTTCTGAAAGGCTCAAGATTTTGCGCTTACTTGTAGATAAACAAGAGAGATTAACAAAAGCTTTCTTTCACCCTAGAATTGCTAAGAGCGCACCTCGTTTGATGCTCTCAGAATTTACGAGATTATCAAATTTGTTGCGTGATGCACATAATAGCTTATCTAGGGCTTCTCTCTTTGACCAAAGGCGGGTTCCCCCTTTTTGGGTGCACTTGTACTCAGAAAATGGTGGCACTGGAAAATCCATGGCCACCATGCCTCTTGGTAATTACTTACTAGATACTATAGAAGAGCCTAAGAATTTGAGGTTTGTAACTAGAAATGTTGCCTCTAAGTTCTTAAATGGTTACCTGCACCAGCCTTGCTTTGTTATGGACGAATTTGGTGCTCACCCAACGCAAGATTATAGTGATGAAGTCACTATGCTTGATTTGGTGGGTCCAAATCCGCTAACTTTGAACATGGCTGCTCTTGGGGACAAGAATATAATGTTTAATTCAAAATTAATTATCTCCAATGGTAACCGTCGATTAGCCCATCCCGACGTTAAATTAGGTAAAAATCTTGATGGGTTTCTTAGGCGTAGGCACATACTTGCTGAAGTGGTTTTAACTGTAGATAAACCCCACTTCCACGAGTTTATTCTTTTGGCGCCTCGCACGGAGCAAAAGTTGTACTTGGATCGCTCTTTGCGACCTAGTGCACACCCTGTGCAACTAACCCCTGATGAATTTTATGCTGCATGTGCTGAGCACTTCATGACTCATTTGAATCATGAGGGTGAAGTTGTGCAGCAGCACACAGGGGTTTATCATGTGCGCTCTGATGATTTTTCTTTTCTTAGAGACTATCTAGCTGTTAAAATAGGCTTAGATCTTGGTGTAGACGAGGTAGAGCGTATTGTCACCACCTATGCACAAAGTGTTCGAGAGGAAACTATCTTCCCAATTGAACATGAAGTGGTTTTCCAGAGGTGGAAGGAAGAACTCCAATCTTTGTCACTTTCTGAGCTTGTATCTATGTTAGACAAGAAAGTGACAGAAACTTTTGTCTACACCTTAATAAAGGACAATTGTTCTAACGTCCTTATATCTGACTTAACCCCTTATGAGTGTATGATTTATCAGTTTTGTAAGCTTAAGTACAAGCAGGAAACTGATGCATCATTCCCTCAATTCGAGGCAAAGGAAGAAACTTTGCCTTGGTACATACAATTTATTTCTTTTTGTGCTAATTTAGTTGTCCAGCTACCTAAGTGGTTGGTTCTTTGTGTAGCCCTTTGTGCAGTTTTACTTGTGGGATACACTTTGATCAAGTTTGCCCTGTATATGTTCTCGGGCGCTTTAACCCTGCTTGGTGTTCTTTCTTTTTCTAACTTAGCTGGTCAGGGCCCTGGTCCAGAGACCTCACCTGGCTTTGAAAATGCCAGGAAGACTCAAGGGATAAGGGTCAAGTGGGAAGATCGTCCAGTGTACGGTAAGGCTTATGTTACTCCTGATTTCCAAAATCAGGAAGAATTTGAGAAATACTGGACAGGTGGGATGCCAGCTAAGTGGTCTGATTATGAGGGTGAGGGACCCTCCGAATTGGATCAAAGCGTTGTCAACTTGTTAAAACACCAAGTTGTTTTTATAAATAATATCACCAAGGTTGTTTATAACGCCATTGCCTTGGGTGGTAGAAATTTTTTGATAACAAAGCACGTTTGGGATCTCATGCCTGCTTCAAACTATGGTTTGTATGGGTATGCTATCTCCAAACCTAAAATTTTCTTTAACCCCACTAATAGACCAGCTTTACAACTGAAAGACAGGGACTTAGTAATTGTACAAATGCCTGACTCAGTTCCCTGTTTTTCAGCTTTACCCACTGATATTTTTCTTAAAAATATACAGGAAGCCCCCAAACAAGTCAATGCTGTGCTTGTTGTGGCAGAACCCTCTTATGAGGGACGATCTGTGGCTAAGTTGGTTCAGAAGTTTCAACCCTTTATGAACTTACCACAGGTTCACGCCAAGGACACGTACAGTTGTGGCTCATTGGGGAGCTTAAGAATGCCACCCTGCTACAGCTACACATTTGATACCTATCCTGGTTTGTGTACATCCCCGCTTATTTGTATGAGTGGTGGTCGTTGTGTTCTTTTGGGGCTACATGTTGTGGGCAGTCAGTCTAAGACAGGCTACTCGCAAATTGTAACCTTAGAGGATTTTTCTGATGTACCCCTCCAGGAAGGTGGTTTAGTTGGACAGGGACCTGAGAGCTTTGTCATCCCCACACCAACTTCTGAGTGCTATGGCTCAGTGACGAAGTTAGGCAAGTGGACTGGCCCAGCTCCATATTTTTTGGAAAAAACCTCTTTGACTCCTTCCTTAATATCCAAAGATGTAGACATAGAAATGACGACGGAACCAGCCATTTTGACCGCTAGGGATCCGCGTCTTGCACATAGTAACAATCCTGACTTCAATCCTTTCAGAGACGGAATGGTTAAATATGCCAATGAAGCTAATGGCTTTGATGAGGATGAAAGTATTTTTGAGGACGCTCTAGATCGCACGTTTTCAGAAATACCAGACTTCGAATGTCATGAGCTTGAAGACTCTGAGGTTTGTAATGGTATAGAGGATGACCCTTATGCTGAGTCGCTAGTTATGCAGACATCAGAGGGTTACCCCTTTTGTACTCAGAGGCCACCAGGAGTTACAGGTAAGACCTGGCTTTTTGCTGGATCTCCTGGAGATTGGCACATTTTACCCAATTCCCTTCTCCATAAGGAACTCAATAAGATGGAGAAAAATCTCTCCAGGGGGCTATTTGAGCCCCTTATAGGTATAGATTTTCCCAAGGATGAGAAAGTGGACAAGTCTAAAGTGTATATAAAACCAAAGACTCGCCTCTTTACTATCCTTCCTGTACATTATAACATCTTGGTTAGAAAATATTTCTTGAGCTTTGTTTCTCAGCTTATGGCACTCCATAATGAAGTGCCAACCAAGGTTGGGATTAACCCATTGAGCAATGAATGGGGCATCTTACAATGTTCCCTGAGCTCGAAGGGTGAGAACTGGTTCAACGGGGACTACAGTCGATTTGACGGTATAACCCCTCGAAATGTTTTACTAGGGATTGTTAAGCGCATTTCAAAGCGCTTCGCTAACAAGAATTCTTTAGCCATTACGGATAAAAACCTATCCCTCAATGGTGATCTCGTCAGATCTCTGTTGATGGACATGGCTTCTACTCGTTATGGTTTGACTCAAGGGGATCTTTGGTTTGTTAATTCTGGCATACCATCTGGGTTCCCCCTTACAGTTATAGTCAATTCTTTAGTCAATTCTTTCTTTATACATTTTTCATACATGTCCATTTGTAAAAAGAATAATGATATGGACTTGTATCCTTTGTATAGTTTCAGAAAGTTGGTCTCCTATGCTGTGTATGGGGACGATAACATAGTTTCAGTTAGTTCTCTAATTGCTGACAAATTTAACTTAGTTATTCTTTCTGATTTTTTGAAGAATTATGGCGTTACGCTTAAAAATGGGGCTAATAAGGAAGAGGAAATTCTTTCCCCTTTTTATCCTATTGAGAAAGTTGATTTTCTCAAGCGTAAGTTCACTATTCTTCAGGGGCACACAGTTGGGCCCCTTAATAAAACCAATATCACTGAGCGCTTGCATTGGATTCGCAAAGGAATGGCAGAGGCTGATGCCACTGTGGAAAATTGCCAATCTGCAGCCTTTGAGGCCATGTTCCACGGTAAGACCTATTACGATGAAGTCGCATACATTATTGTTGAGGCTTGTAAAAAGAATGGTCTTTCTGTTGATCTTCCTTCCTATCAAGATGCTCTTGATATTCACCTGTCTGGTGGTAGCTATGCTTTAGCTATACAAACCATTAGCTTACAGCTACCTCAGCAGGTTTCTTTTAAATTCAATAAGTTCGAGATTGTTAACATTTTCCCTTCGGTGCATTATGTTAGCAATGTTAGGAATGTTACTCTCAGAAATCTGTGTGATATAACAACTGTACAAAATATTTGTTATATCTCTCGGAATTATGAGAGTAAGAATAACTCCAGAGGTCTTTTCACACTCAAAGGCGAGGGCTGGTCTCTATGCAGTTTAAAAGCTCGTAGGGCTGTTTACTCTGCCATTAGACGACCAGTCTATTTTGTTGATGAGGCCAATGATGGTTTAGCTATCATCTATGCTTTAGATTATAGCTACAGATTGGGTGGTCTCACACTACCCGATCTCAATAAAATGGCTTCAGCTCTTTGTGGTCAAAATGATAAATTGTGTTCCCACATTTTATCCGCTTTCTCCCAAATAGCAGAGGCTTAGTTTCCTTGGCTTTGTTTTGAGTCTAGTATTTTTCTTATCTCTTTTCTTTGAAGAATTGAGATCTGTCGGGGTTTGCTAGTTTACCCGACTGCTTTTCTTCTAGCAATAAAAATATCTTAGAGTCTGCATAGTCCATGCAAAAAAAAAAAAAAA

>OR096293  Seq2 [organism=Cheravirus aconiti] [isolate=YWDi] [Host=Aconitum carmichaelii] [Country=China:Wuding,Yunnan province] [Collection_date=27-Jul-2020] Aconitum cheravirus 1 isolate YWDi segment 2, nearly complete  genome
TCTGGATGTTGCTACATCCTGTTCTGTTAAGTTCAGTTCTGTTCTGTTTTAACTTCCTCTTTGTTGATCAATCCTCCAGCCCTCTACCGATAAACTTTGAAAATACTGTGTATTTTCACCTCTTCTTCTTTTACTTGTGGTTATTCCACAAACTTCCCTCCCTTCTTCTAACTTACCGCCACCAGCGGTTGGTTGAATCCTGTGAGCGTCGAGCTCGCATTCCTCCGCCCCCACCTTTTCCCATCTTGGCCTGTAAGGCCTTTCCTTCTCTTCCCCCAACCAAGATGGCAGCTGAGCCATCCAGGACTCAACTGAGTCCTGTTGAAATCCCGGATACTTTCCGGGTGGAGACACCAGCAGCAATGCTGGCACGTCTCCGTGCTGAAAGTGCTGCCAAGAAGGCAGCAGCGCGTGCGGCCGCTATGTCGTACATTGATGACCTACTGGTGGGTTCTGAGCCCACCTACTTGGCCAAAGATGACGTCTTTGGCCCTGGTGTTGGCGCACTGAGGCGCTTTTTCTCTCGACCCTCTCCGGAGGAGTCTGTGGTGGTAACCCACCCCTTGTCCGTTAAGGAACAAGTGGTGCGCTACCAGCGCCCCCGAACAGACCACGATCCTTTTGTGGCTGTTTACACTCCCCTTCCCCACATAGGGGAAGAACAAGCTAGGAAGCTCATGGAGAGGGGCTTCTCAAATTCCTCCAACGTGGCTATGGACATGTCTATCCAGAGTCACGTGGGGCAAGGCACACCACTCTTGGCGATGTGTGCCATCATGGACTCCCGCACCGATGACCCCAATGAGGCCCTGCAAGTTGCAGGGTACTTTGATCTCGGGCGGGATAAGTGTGATCTTATCTCTCTCCCCCTCATCAATTTTCCTCTTAATAAAGAGGATTTTGATGATTATAATGAGCCTATGCCTGATGTTGGGGAACATCAGTTTTCCTGCATTCCCCCACCTAAGGGAACCCCTCAGACGACCTTGTTGACGTCTGATGGACACCTTAGGCGTCCTAATTTTACTCTTCCCAGGAGTGCCTCTACTCGCTTTACTATGCCTCTAAATATGAGGTACTCTGGGAGGAATTCTGTAGATACTATAGCTAGATCTTCTAATTATAGTAATAGTAGTAGCAAGCGACAAGATCCTGATCTTTTAGAAGGCCAGGGTCCAAAGCTTGATTTTTCTCAAATTATTTTCCCTACTGTTGTTGAACGGAACTTTTCCAATCCGCAACGGGAGGTATTAACAACTCTTAAGGAACTCTATGGAGACTCCTTTGAGACACTTCAAGTGTCCACACCGAGTTCTTATGGAGGTGAGAAACTTAAGGGAAAAGTTTTTTACTCAACTAACGCTACCTTTCAGCGAGATGACTTGGTTGCTGGGAAAATCCTTGCAACTTTCAAAATCGCTGATATTCTTTCAAGTCCTAACCTTGGCTCCTTGCTTTTTTCTGAGGTGATGAGTGGTTCTGCTATTCTGAGAGTTACTGTCAAAGTACTCTTGAATAAGTACACTGCTTTTGGCCTCAAAATTTTTTATGATGAGCTTGCCCAGATTGGCACATCTGAGACAGCTTTTGACAAGATTTCTGTTCTTCCTGGTGCCATTTTTTCATCTCAGGAAGAACAATTTTCTTTTGATTTCGAGCTCTTCACACCTGGTGTATCTATTAATTTTAAGGTCAATGAAGGGTTTGGTAGAATAAGTTTAGCAGCGTTATCTGCTTGTAATTTGTCTGAACATATGCCAGATAATTTTAGCTGCACTTTTGACTTCTCTGTGGTGGATATTTCTACCACTTTTTATAATTTAGGTGAAAGCAATATGCTTGAGATACCTAATTTTCCTGTGCATCTGACAGGTAAATCAGCCTCTATTGCTACGGGAGCTAAGGCCGTTTCAAGGGTTTTCACATTAAATCTTTATGAGCTTGGAACGGTATTTAATAAGTTCCAATCATTGTTAAATCACTTGGAGGGTTATTCAGGTGATTTAGTAATTGATTGGCTTATTACAGCCAGCGCTCTCACTAACGGGCGTGTATATATTCTACCCGTTTTTGATAATAATTCTTTTGAGAAGCTTTCAGAAGAGAAGTTGCATCAATGTGGTTATAATGCCAAACAACTTTCTATGGAGAGGCGTGGTATTCTACACCTTCCCTTCAATAGTTGGTATGGTTCTTATACCAAGGATAAGTTTCCTTCTCTTCTTTTCTTCTTTCCTAATGGTGTTTGTGGTCCTTCCGGTGAGACCATTCATATCACTGTACATATATCCCGGATATTGAATCTAGTAGGAATGGGACACCGTCTCTTCAAGAATATATCTCTTGAAGGACAGGGTCCCAACCCCTACTCCTTTCATTTATTTTACTTGCACTGCGGTAATGTACAGACTACCGCATTGAATAAAGGGGGCCTCTGGTGCGTACCAGTGTCTCCTTTTAACCTAGCAGCCTATCATGAGGTTGACGGTGGTATTGATTTCAATACCAACTTCGTCACAAAAACTCATAATTGGCTACATTTTCTTGCGTCTAGTTCCTCTTACTGGCGTGGCTCCTTGACCTACCAGTTAAGAGTCACTTTCAATAAGCGGGATTCAGCTACTAGAAAGCTAGTGGCCTTTTATACGACTCAAAACCAGGGTCTATTTGGGCACACCAGCGCTCTAGTAGGTGATACCGGAATTTCTTCTGTTATTGGGGATACTTTCTCTGTAGATATTACTATCCCCTTTCTTAAACCTACGATGTGGTTGCGCACCTATCGAGTTGCATTTAATTATGAATCGTCTTGTAATGGATGTATTTATTTTCAATTGCCAACCAAGGATGCCACATCTGTTCAATTGTGGGTTAGAGCTAATTCTGATTTTGATTGTGCGAGATTTCGCATTCTAAAGACCAGTCCCACATAATTTCTTGGCTTTCTTTTGAGTCTAGTATTTTTCTATCTCTTATTCCTTAAGGATTTGAGATCTGTCAGGGTTTGCTAGTTTACCTGGCCGCTTTTCTTCTAGCGACAAAAATATTATAGAGTCTGCATTGTCCATGCAAAAAAAAAAAAAAAAAAAAAAAAAAAAAAAAAAAA

>OR096294  Seq3 [organism=Betapartitivirus aconiti] [isolate=YWDi] [Host=Aconitum carmichaelii] [Country=China:Wuding,Yunnan province] [Collection_date=27-Jul-2020] Aconitum betapartitivirus 1 isolate YWDi segment 1, nearly complete  genome
ACATTCGTCTCCAGTATCAAGCTATTCAAAAGCCACTGCTCTACTAAAATACAAACGTCACACAATGCCTTTCAATGCTGTCCGCAACTACCTTGCTGAACGCTTAATTCGTGTAAAGAAAGAATGGATGATCTTCCAATCATCTGAACGTGATCCCACTGCTGTTCTTGATTCTACTCAAGATCCCGACTTCCGTCGTTATTACGACACTGTTCGTTTTAATCCAGACAATGAATTAAAACATCGTATTCTCAACAAAGAATACTCTACTCTTGTCGAAGCATATCGAACTGATAATGCCCAAAAGCATCAACCATATGAACTTCATCAGCCAATCCCCGCTGACGCTGCTCCTATTCCTGACTCTCGTCAACCCGCTTCTGGAATTAAACTAGTTCCACTAATGTATCACTACGGCCATGTCATTCATGACCCGCCTTCCTTGCCCCGTCTCTCTGCGATCACAAATTCTGCTGATCACTTTGAATCCAGTCAGTCTGAACCAACTGAATTTGGCTACCCAATCAATGGACAAATCTATGATTTGATCTGTAACAGGTACCCCACATATCTTTCAGTGGTCAATAACTACTGCCGACCAATTGGAACTGTTGAAGCCACCTTCTCTGATTTCAACAAAGAACAGATCCCATCTGCTCCAATAGACTTACAAAGAAAAGAAGCTGTCCTTAGACATGTATTCAAATTCCTTGACTCTAAGCCTTACCTGCCCCTCCACTTCGTTGACACCCAATACTGCAAGACCCCTCTTGTAACTGGAACCGGCTACCATAACCGCTATTCTTTTAAACAGAAAGCACATGCAAAGTACTCTCACCCAGAGGAATACGCTCTCATGCCCTCCTCCAAAGGCTATTTTTATAATGCCACCTATGAGAATGCTCGCACCCTAGTCCACCTGATCAAACAaTACGGATTACCTTTTAATCTGCAATTTGGTCCCCTAGATTCTGATCTCACTGATGAACAGGTTTACTCCTACATCAATTATGCTAACAGTTTCTTTAATGACTACCCGACGTTACTGTTCACTCGCAACCACATTTCCAAACGTGATGGCGTTCTCAAAGTCCGCCCCGTTTACGCTGTTGATGATATTTTCATCATTATCGAGCTCATGTTAACATTCCCATTAACTGTTCAAGCTCGTAAGCCATCGTGTTGCATTATGTATGGACTTGAAACCATTCGTGGTTCAAACCATTACATTGAACGCTTAGCTCGTTCGTATTCGACCTACTTCTCTTTAGACTGGTCAAGCTATGATCAACGCCTCCCGCGTGTCATAACTGATATTTACTACACCGACTTCCTTCGAAGCCTAATTGTAATTAATCATGGATACCAACCGACCTATGAATACCCCACTTACCCCGACCTCGATGAACACAAATTGTACTCAAGAATTGACAATCTTTTGCACTTTCTTCATACATGGTACAATAACATGACCTTCCTCCTTCCCGATGGTTATGCTTACCGCCGCACTTCTTGTGGTGTACCCTCTGGACTGTACAATACCCAGTATCTCGACTCTTTTGGTAATCTATTTCTTATAATAGATACCATGATTGAATTTGGTTTCACTGATTGTGAAATCAATGACTTCATTCTCCCTGTTTTGGGAGATGATAACACTGGCATGACGGTTATCCCCATTAACCGAATTCATGACTTCATCAACTTTCTTGAAAAGTATGCACTTGAACGCTACAACATGGTCCTTTCCTCGACCAAGTCCGTTCTAACCACTCTCCGCTCCAAAATTGAATCCCTTGGTTACCAATGTAACTATGGCAATCCAAAGCGTGATATTTCCAAACTCGTTGCTCAACTCTGTTACCCAGAGAACGGCATCAAGCCACACACCATGGCCGCCCGAGCCGTTGGAATAGCGTATGCCTCCGCTGGCCAAGATATAATGTTCCACTCCTTTTGCCAGGATGTGTATAACATTTTTAGGTCTCACTATAAACCAGACGTTCGCGCCAATCTCTCTCTCCAACGACAGATTCTCCAGAATCTTGAAGATGGAATGCCTGATCTAGCAACGCCTACTGTGCCTCCATTCCCGTCAATCTATGAAATTCGTGATATGTACTCTACCTACAAGGGTCCATTATCCTATGCTCCAAAATGGAACTACTCCCATTTCATGAATGATCCGGATGTGACGCCTCCCTGTCCCAAAACTATGCGCTCCTACGAAACTGAGAATCAAATCCCTTTTCGTGCAGCCCCTACTTTTGAAACGGTCGTGCCTAGCACTAGACGTTTACCGTGATTTTACTTTTGCTCTTAAAAAGTAAAAATTTATTTCTACTATCAAATAAAATAAAAACAAAAAAAAAAAAAAA

>OR096295 Seq4 [organism=Betapartitivirus aconiti] [isolate=YWDi] [Host=Aconitum carmichaelii] [Country=China:Wuding,Yunnan province] [Collection_date=27-Jul-2020] Aconitum betapartitivirus 1 isolate YWDi segment 2, nearly complete  genome
AGATTTTTTTAAATCGCCCCCCCGACTAAAAATCAAGAATTCACATTCGTCTACATAATCAAGTCCCCGAAAACCTCTGCTCTTATTTCTAACGATGTCTACCTCATCTACGAACCCCCGTCTCTCTGCTATCAAAAGCAAGGCTGTCAATCTCGTCTTTCAAGATCTCAAGATCCCTGACTCCTCCGCCGATATACTAGATCTCTTTCGAGCCAATACTGCTGCTCGTACTGATTCTTCAAATGAATGGACTATTGATGTTTTCCCCAACATTACTCCTATTCTGATGTATGTCATGCTCATGTCTATCCGACACGCCGAATCTGTCCAACATCGAGAACACTCTAAGTCCTCTGTTGCTACTATCTGCATGTATCACATGTCCGTTGTCTATGGCTTCTTCCTACTGAATGATCTATACGTCCGCCCTGCTAAATCTGCTCATGCCCGCTCTTGGGTTGAAACCTCATGGAAAAATGATTTCGTCACCTTTCTGTTGTCCTTACCGATGCCTGAATTTCTGGCTCCAATCCTATCCCAGTTTCACTCCTTTGAAACCGAACGATCAAGAAATATTTTCTTCGTCCCTTCTGCCGCCGGCTTTGACCATGATCAATTCTTTGGACGCGTTTTCCCATTGAATATGTTCGCCGCAATTCATGACTGTGCTGCTACTCTACCTGGCAATTCCACAAGGAACCAAGTCCTCCAAGATCTGTACTCGCGTACTTTGTACTCAATTACGAATCCTGCCTTCACCTGTGTCATCCCTGATTTAATTGGAATCACCATCGATCAGACTACCAACACCACTGCTAACTATATGAACTCAAAACTCTTTCAAGTTTTCAGCTCTATGTTTAATCCAGTCTTATTTCGCGACTTTCAGCGCCGATCCTCCCTCGCCGCTTTGTCTTTCAATGCTCCAAGGTTCGCCACCAACAATGTCAATGCTTATGACTTGCTATTCTCAGCTACTTCCGCAAATCTGCGTGAACTTAAAGTTGTCCTTCAAGCCATCTCTGCCATTATCTCAGACTCCGTTGTTTGCAAATCAAGTCTCAGCTCTTTTATTTCTGAGCCCTCTGCTTCATCAATCATCAAACACGGTTACTCcTCGTATGCTCTTcCTACTTGGTCTCACAATGAGAACGCCAACAAGCCAACTCTCTTTGCTGCTGTTACCACTCAGACCCTCGTCTCTGAAGAAGACCGTGCTCAAGACATCTCCTTCCTCCAACGCCCTGCTGCTGCTATTCCTACGGATCATACCATCCGTCAGTTTACGTATGCCGCATCTGCTGCCCTGGACACTCCGGTTGCAATTACTGCTAACCATACGATTGTCCCTCATTTTCCGATTGCTCTTCGTCATCGAACGACGCAACAAAATGGCTTTCCCCGCCATGATAATGAAAGTCTCGTCCAATTTTCTGACGCGATAAACACAGCTCCAAGCGTTCTTGTCCTCGATACTGATGGTGATCAAACTATCAGCGCCTACTTACCCCTACTTGCCGGAAAGATCATTGAATCTTTCGAACTCGATGGCTCTACCATCGAAATGCCTGATGCATCTAAGTCCCTTGGCATGCAAAATTGCATGTTTGCTGACTCTGCTATTGCTTACAAGTATGTCCGTCCTGGTTCTCACTACCAACCTCGTGCTGCTGGCTCTATTCATCCACCACTCAATCGAGCGCTCCCCAATTCTAGGCCCCGCCTGCCTGCTTCCTCTCTGCTTCATGACCGCCTCAAGATTATGCTTCCCCGCTTTAATCGCGCCATTCATGAACAAGGCCCATTTGCTACCCTCCCTGGCATGACTCCAATCACTCCTGTGAATGTCATGCGCTACGTTCAATCCTTCATCGGGTTTCGAACTGTTGATGGCTCTTCTAATGCTGCTGCCCTGGATGCTGTTCCTGGCATGTCCGAACAATTGCTTTTGGTTTGGTCTCCCTACACATACACCCCGTATGAGTCAGATGACTATCCCACTCCTAACCTCGGTGATTCAAGGCACTACTACCTGACTAATCTCCGTACCTTCTTTGGTACTGACTATAAACTTGTTCAGTGCAAGCATCCTTATGAATCCCTTCCCGTCGTCTAGGTGATCTCTCTCCTTTTCTTATGACATATTAACTTTGTCCAAGTTTTTGATGTTTGATCTGCCCTCCTTCTCGACAATCGCGTGTATGCTACGCGGTTCTTTTGTTTCGTTTTTCTTGAACTTTTCACACCCCTATCTTTTTTAACGTTATTTTCTAATTATGAAAAAAAAAAAAAAA

>OR096296 Seq5 [organism=aconite virus A] [isolate=YWDi] [Host=Aconitum carmichaelii] [Country=China:Wuding,Yunnan province] [Collection_date=27-Jul-2020] aconite virus A isolate YWDi, complete  genome
GGATAAACGAAACGAAACGACAAGAGCTGAACATACACGACATATTCCGAAAAGAACATAGACTGTACGTATGGCTCTTACATATCGTAGCCCATTAGAGGAGGTACTTTCTTCTTTCACTACAAGCGAGCAGAGTCTGATCTCTGCCACAGCCGTCGATAGGTACAAATACCTCGAGAAGGAGAACTTTAGTTTCTTCAACTATGCACTTGAGGCTCATGCTAAAGAGCGTTTAGTGCAAGCTGGGATCTATCTTAGCCCTTTCTCCGGTGTGCCACATTCGCACCCTGTTTGTAAGACATTGGAAAATTACATCCTTTATACGGTTATACCGACTTATGTAAATAGTGATTTTTATTTAGTAGGAATTAAACAAGGGAAAGTGAATTTCTTAAAGCAGAGGAGCCCTAGTTTAAGTATGGTACATGTATTAAATAGGTACGTGACATCACAAGACAGACTAAGATACGGTGCTGATTTTGTGTGTGCGTTGAGCGGAAACATGCCAGAGTGTGTAAGTTCAAGAATCTGCTACAACAGTGCCACGTTGAGGGATTTAGTTCCACACTGTATCCGGAGTAAAGCCAGATCCTTTTTCCTGCATGATGAGCTGCATTATTGGAGTAAGAGGGAGTTAAAAGCTTTCCTAACTGCTTGTAGGCCAAAGGAGTTGCTAGGTACATTGGTCTACCCTCCAGAATTATTGATTGGGTGCCCCGAGAGCTTAAACCCTTGGTGCTACAAATACACCATTCATGGAAGGGATTTTGAGTTCGCGCCTGATGGCGAGTATACTGAGTCATACATGCAGAGCCTTGATTCTGGCTATCTTCTACAATGTAACAGAATAAAGCTAGAAGATGGAACCATATATTGCGTCGATGTGCTTGCTAGCAAATTCGCTCACCACGTTATCGCAATAACTTTAGGGGATGCGGTGGTGCGTAGAAAGCGAAGCTTTTCTGGTTTTGAGGCCACCACTTGCACTGGGCTTGACAATCTCGCTGAAGGTACTAACAAGTTGTGTATCAGGCTACCATGTGATGTGACTATAGCAATCTATAAGTATTTAAGGACACTGCAAAAACCAGATGTGCAGTCTGCTGTAGCCAAATTGGGCCAATTGGTTAGGCACCCTACAGCCTACCAATTAAAATTTGTAAGGGAGTTTTCAGCCATGGTGATAAAGCATAGTGATTGTGATAAGTTGTTTGGGGCAGAGAGTCTGCTCGGGCTGAAGAAGATGCTTGCTTCTGCTTTACCGCGATCTATGGTGTGCAGGGTGGCGGCATTACGTGATGTGTCACTGGGCACCTTCGTCAATACGATGAAGCCATTTGGCTTTACAATTGCATTGCAAGAGTTGGGGAGCATCTGTGATGACTTACTACTGGGCTACAATGACTGGGTTTCTGAAGACGCGCCTGAAAGGGTGCTTGCAAGCCTGGAGGGCCTTTATGATCAGGCCAGGGTGGGACCAGGATTTACTGTGGGGACAAGCTATGGCACCTTCGGGTTTTGCGAGGCGCCTGAGGTGCACCCTAAAGCTGTGGTAAGCTGCTTAGTTTGGTTGCTTGTAAAGTCACATTGCTTCTTTAGCTTATGCCGCGTCAATAGGCCTTATTTGGAGCGATATATCACTCTGGTATTTAGACGGAGTTTCTTTGGCCCCGCATGTTTAGCTGTGAAACCTGCCCGTTGGTACGTAAAGAAGTGCGAACATGCTCTTCTAGAACTGTGCGCTACTTATGTTGCAAGGGTTAGGTTCCACCCTGGTACCCTTACTTGGTTCTTCGTGACCCGTAGCCGGAGACACCAATGCAGATATCTGACGCAACCCGCCGCTGTGGGGTGTACCTCAATTGGAGAGTTCAGGCCATGTGAAGCTACGTTACATGTAGTTGATACTTTGGTAGCTAAAGTACGGGGGAATAAACGGCTTAAGGCATACGCTAACTTATGCATGAGTCTGTGCCCACAATCGGAATCACAGCCCGCTATTGCTAAAGACAAAACTTGTCGGGCTATGCCAAATATTGGGCCAGATTCGCCAGATGAACCGGCCGTGCATGTGCCTGTGGCCCCTAAGAAGCCGTTATTGATAACTAGGGCGGACCTAGTTGCACCAGCTGCAGGGGATGATGTCGCTGGGGTTGCCCAGTCAAGCCCAGATGTTATATGTAGAGGGGTTTTTGACTCAACGGAGCATATGCCAGATAGTGCTTGGCTGGATTTGATACAACCCTGTGCTGAGAGAAGTGTCGCCTGTGGAGGCGCAGTTTGCTTGGGTATCAAAACCTTTTTGGGTGGTGATTTGCTGCCGAGGTCGACGCCGGACAAGCTTCGAATGCGCCAGGCTGCATGGTACACACGCGACGGGCGCACAGCATACAATTATAATGGAGGGGCCCACAAGAGTCTAGGATGGGATATGACTTTCGATAAGTTGTTTATCATCAATGACATAGAAGCGGATGCATATGATTGCTGCCTGGCACAGAAGTATGAAGCAGGAGGGGCAATCGGGTTCCACGCAGACGATGAGGAAATTTTCCAACCGGGGTGCGCAATTCTGACCGTTAATGCCTTTGGGAGCGCCACCTTCAGAGTCAAATTTAATGAGGAAGTCACGAGCTTTGCGCTTGAAGGTGCTGAGTATTTCTGTATGCCTGAAAATTTTCAGATCACGCACAGGCATTCGGTGGCTGGTTGTAGCTCTGGGAGGATGAGCTTTACTTTCCGTAAACTGGCAGGTGCACGTGTGTTGAATGCGAAAAGCCTGAATGTGGAAGCGCCGGAACGTGAGGTACCTAGCAGCTCGGCTGGCTTTGCCGCTCCAGTCGTTTGTACGGTTGGCTGTGCAGAACAAAATACTCCTAGTGCTGTGCCCATGGAGGTTAGTGTGTTGCAGACTGAAATTGTGATGCTCAATTGCAATGTGCTGTACTGCGCTGAGCCAAATCCTGAGAGCTTTGTGAGGATAGATGTACCAGGCGATGGGCATTGCTTTTATCACGCCGTAGGGTACTACATTAAGTTAGGCGGCCTGGAGCTCAAGCGCGAGGCTTTTCGTGGTTGCAGTTTGGAGGAGTTGAATCTACCGGCCATAGTGGAACAGATGAAAGGGGCGAATCCGGCTGAGGGTGAAGCTGTTTGTGTTGTTGCTCGAAAGCTGCAGATGTGTATAAGGGTGCATGATTTCAATCAGAAAATCTGTGGCATATTTACACCATTAAAGGGGCATGACCTCACAATCGATGTTATATTAGAAAATGGGCATTATAACGTGGCTATCCCACGCAACGGGTGTGTCTTGACTGCTATTTGTGAGGCACTTGGACGCTCGCGTGCGGATGTGCTGAGAGTACTGAGTAGGAGGGAGAATGAGGCGATCCTCGAGAAGTTGAATGAGGGGCGGGGTCTGACCTTCCCTATTGTTGAGCAAGCAATGGCCGCCTTTGGAATACGTTGTGTGATTGACAATGGAGAGGGGCTTTTGACGCTGAATGAGCTGGGGACGATCGAACGCTGCTTCACCTTTTATGATGATCATTTGGCCTTCGTGAAGAGGCTCGATGGGTTTTGCTTCGCAAGTAGGGATTCTACTCAGGCGCCTGGAGCTTCCGTAAGCCGGAGTGCACTCGCTCTGCTTGATTGCGCTGGAAGTAAGGTACATGCCGTCTTTGAATTCAACCGCGCAGAGAGGCTGATTGAGAGTTTGCACAATGGTTTAACTGGAATTATGAGCTCCGAGCTGTTCAATTCACGCAATCGACTTGTGCCAATGACTGATAGTATACGCCTGGGTCGGCCGGTAACAACGATTTTAGGAACTTTTGGTAGTGGGAAGAGCACCTTGTACAAGAGGTTTTTCCAGCGTGCACTCGGAAAGCATGTGCACTTTGTATCACCCCGGAAAGTGCTAGCTAGCGCATTCCGAGATGAATTGCAAAGTTTGAGAGATAATGATGGTGCTGAGATTAGCAAGGAGGCACGGAAGGGCTGGGTCGTTTGTACTTTCGAGACCTTCGTGCTAAATCATAAGAAAATAAGTGGCACACATGTGGTCATACTGGATGAGGTACAGTTGTTTCCGCCAGGTTATCTAGATCTTATAGCATACCTGCTACCTAAGCAAGTCCTAATTTATCTAGCAGGAGATCCATGTCAGAGTGAGTATGACAATGAGCGTGATCGCGTATTCCTTGAGCCTCTCGGAAATAATTTAGATAAATTGCTTGCTGGAGAAAGCTACAGGTATGCTACAGTGAGTCACCGTTTTACTTATAGAGGTTTTATTGGCCGACTGCCGTGCAAGATAATAGAGACTGAGGTGGATGATGATGGCTCAATCGAGTTGCACGGCGGGCCTGATGAGCTCACTGGGTGTAATGCTGAGATAATTCTGGTATCGAGCTTTGCTGAGAAAAATGCTCTACGGGCCTACGCTTCTGCCGGCGTGAAGGTATTGACGTTTGGCGAAAGTACCGGGCTAACAGTTGATCATTGCGCTGTGATTATCTCGCAATCGTCACGTCAAGCTAGTGAGGCCCGATGGTTGACGGCCCTTTCGAGAGCTCGCAAGCATGTATCTTTATTCTCAACTTTGGAAGGGCATGAGTCGCGTGTGGCTGAATACTTTAGCGGCAGGGTGTTAGGGAATTTCTTGAGAGTGTCCTCCACAATTGGCGACCTGAATAGTTTGATGCCTGGTCAGCCGCGGTATGTGGAAGAGCTCATCCCTTCCGCTGGAGCTGATTTTATGGTAGCAGAGCTAAAGCTTTCTGGCGATCCGTGGCTGAAGAGCTCAATGTTCYTTGGCCAAACTGCAGACATCCAGGAGCCAGTGTTGGAGGATGTGGATGATCCAACTGTGGTGTTCCGCACTCACCTGCTAAGGAGTGAAATGGAGAGCTCCAGGGTTGCTTTTATAGATAATATGCTGGCTAAAGAAAATAGGGAAAAGCGAATGGGGCGTATGGTGTCAGACCAATTTAGCGAGGATCACTCAAAAAATAATGGATTCAAGCTGACGAATGCCGCCGAACGCTTCGAGGCAATTTATCCCCGGCATAGAGGAAGCGATACAGTGACTTTCATAATGGCTGCTAGGAAACGGTTGCGATTCTCCAAGCCTTCCATAGAAATGGCGAAACTAGCTTCTGCAAAAGTCTATGGCCCGTTTATGTTGGAAGAGTTTTTGAAACTTGTTCCGCTTAAACCTGGGCTAGATAGGCAAATGATGGAACAATCTGTTGCGGAGTTTGAGAAGAAGAAACTGAGCAAAAGTGCCGCAACTATAGAAAATCATGCTGGGAGGTCTAACAGTGATTGGCCTATTGATACAGGTTTAGTTTTTATGAAGTCCCAACACTGCACTAAATTCGGGAACCGTTGCCAGATAGCCAAAGCAGCGCAGTCAATTGTCTGCTTTCAGCACTTTGTGCTCTGTCGCTTTGCACCTTACATGCGATATATCGAGAAAAAACTGCATCAGGTGTTGCCACCTAATTTTTACATACATAGTGGGAAGGGTTTGGACGAACTCGATTCCTGGGTGAAGATTGGTAAATTTGACGGCATCTGCACAGAGTCCGATTATGAGGCTTTCGACGCCAGCCAAGATCACTTTATTATGGCGTTCGAACTTGAGCTGATGAGGTACTTGCGCCTACCCACTGATCTCATAAATGATTACATCTTCATAAAAACGCATTTGGGTTCTAAATTGGGGAATTTTGCAATCATGAGATTCTCAGGTGAGGCTAGTACATTCCTCTTTAACACTATGGCGAATATGCTTTTCACCTTTTTGCGGTATGATCTGAATGGAAAAGAGTTCATCTGCTTCGCCGGGGATGATATGTGTGCTGCAAAGCGTCTTAGGCACCGATCAACGTACGAGGATTTCTTGAGTAAACTCAAATTGAAGGCCAAGGTTGACTTCACTGCTAAACCGACTTTCTGCGGGTGGAACCTGTGCCCAGACGGCATTTACAAGAAACCTCAATTAATATACGAGCGTATGTGCATAGCTATGGAAACTAATAATCTAGCAAGCTGCTTGGACAACTATGCTCTGGAAGTGTCTTATGCTTACAAACTGGGCGAAAGGGCGATTGAGCGCATGGACGAGCAGGAATTAGCCAGTCATTACAATTGCGTTCGCTTAATTGTCAGGAAAAAGTACTTGCTCAAGTCGAGCGTTGCGGAGTTGTTTAAGGATTCGTTAGTGTAGCTTAAGTATTTGCTTGGAGTTTGATAGTTTATGGATTGCGTGTATAAAATACTACTAGATTGTGGGTTTGAGCGTGTTAATAATCCCACCGGCATAGTTGTAGTTCATTGCGTACCTGGTGGAGGTAAGACTAGTGCTATCCGACTTATTTTAGCTGCGTCTAGCCGATTCCGCGCCATAACATTTGGTGTGGCTGAGCGCGATAATATTGCTGGAACTGCGATACGTGGAGCTGCTTTAGAATCTCCAAGTGTGACTGGGGAATTGCTGATAATTGACGAGTACTGTATCGGGGATTGGCGGTCATTGAGACCAGCTGTAGTATTTGGCGATCCTTGCCAAGGCGTGGTGACCGAAGCTTTACGGCCGCACTTCATTAAGTTGAGAACTGAGCGTTTTGGGGAGAGCACCTGCAGGCTCCTACGGTCGTTGAATTTTGATATTCATTCTcGAAAAGAGGACATAGTGGATTTCGCTACGCCCTACAGTCGTGACTTGGAAGGGCAGGTTATTGCGTTTGGGAAAGAGGCTGAGGATTTATTACGTAAGCACTGCGTGCCATTCAAATCAGTTTGCTGCGTAAGGGGATTGACATTCGACGTGGTTACTCTAGTCACAGGCGTGTGTTGTATTTCTGAGGCTGATCCGGTTGAGCTGTACCAGTGCCTAACGAGGCATAGGAAAAAGCTACTGATCCTTAACCCTGATGCCGCTCTCACCGCCAATTGACTACTCGCGGGTATTTATTGCTATCACTGTTGGAGTGACTATAGGACTTGCACTGTTTGCCCTTACACGGAGCACACTRCCCCACGTTGGAGATAATCTGCACAGTCTGCCACACGGCGGGCGGTATAGGGACGGAACCAAGTCGATCGACTATTGCGGGCCCCGAAAGTCGTACCCTGCCAGCTCGTTACTAGGGTTTAGTAAGAACGGTTATCCTGCCCTGATAGTTGTGGGTTTAGTCGGTGTGATAATTGCGCTAAATTCATTGCGCCGCGACGTTCCTAGAGGTTGTAACTGTCGATGATCTTTAGTAGGATTGAAATTGCCGCCACACTGATCGCTCTGATTCTCTGCTTCTTGTTAAGCAATTGGATAACGAGCGGTAGTACTAGTTGCACAGTTGTCATTAGTGGCGAGTCGATAACCATCAGGGGCTGCACTTGGGACGAGAATTTTACTGAATACGCTAAGGGTTTGAAGGTGGCTATATTGGATCTGCCTTAGGTTATTGGCGTGAAATCGATTGTTAAGATATGGCTGACGAAACACCTGCTGAACGAGAGGCTAGAGAACAAGCGTTGAGGGTCACAGAAGAGGCGCGGAAGGCGCGCTTGCAGGAGATGGCTAATAAACAGCGAGACGATAGGAAGGGCAAAGGTAAAGCTGGTGAAGGCTCTTCGCAGAACCCAGTTAATGAGATTGACTTGAATCAGCTAGAAAATGAAGTGGCCGAGGCCGGGAAGTACTTGCAGCGATTCTCGAAATTGAAGGATTTTAAGGCGCAGAATTTGACTGCTGGCACCGTGGTTAATGGTGGTTTTGAAACGGGCCGCCCTCCTCTCAAGGTTGCTGACAACTTGCGAGGCGACACCACGAATGCTTTCACCAGGCCTAATCTTGATGCCTTGATGGGTCTAAGGATTAAGCCTGAATCTGGCAGGATAATGACTGCCGAAGAACTTGCTGCTATCTCGGCTAAGTTGGAAGGGCTTGGCCTTCCGCCTGAGGAGACTGCCCCCCTGTTTTGGTCAATTGGGCGTTATTGTGCTGATGCAAGTTCATCACCTTACCTTGATCCGAAGGGGTCCTACGAATTCAGTGGTGGAGCCATAACCAGAGACACAGTCATAGCTGTAATCAGAGATCACACAACGCTGCGCGCCTTCTGTAGGGCATATGCTCCGATAACTTGGAATATGATGCTCATTACTAAAACACCACCTGCGAATTGGCAATCAATGGGTTACCCGGCTGAGGCAAAATTTGCTGCCTTCGATGTGTTTGAGTTTGTCATGAACCCGGCTGCCATACAGCCCCTCGAGGGGTTACTGCGGGTGCCCACTAGTGATGAGCGTCTTGCCAGTGAGACACACAAGAGGCTGGCTATCGATGCCAATAGGCGTAATGGTCGCTTTTCGAGCTTCAACTCAAAGGTAACAGGTGGTTTGTATGGCCGTGACTTGGAGACTGATTTCACAGGGTCGAATAGCACTGCATGAATAAAATTAAGATAATCAAGCGTTTATTACTGAGTGCATTTAAGTCAAAAGTGTTTAGGGTAGATTATGATGTGATCGATAAGATCAGTCAGTTGTGTGTAATGGATTTGCCTGGGAGATCCAGCTATGCGAGAAAGCGTAGAGCTAAGAAATTGGCCCGATGCCCGCGCTGCTATCGGATCGACTTTGCGCTTAGTCCACTAAGTAGGTGTGATGGTGTGAACTGTGTGCCTGGTTTGAGTTATAACTCAAATGTAGCCCTTAAGATTTTGGGCTTAAAAAGAATGTAAGCTGTGTGTAAGACCTAAATAATTTAAACGCACCGCTATAAGAATGAGTGAGGTTTGAAATAATTTTCCGCACTTCTAAAAAAAAAAAAAAAA

>OR096297  Seq6 [organism=Aconitum amalgavirus 1] [isolate=YWDi] [Host=Aconitum carmichaelii] [Country=China:Wuding,Yunnan province] [Collection_date=27-Jul-2020] Aconitum amalgavirus 1 isolate YWDi fusion protein gene, partial cds
ATGATTCCCAGTGGCTCTCTCTGGACGGGATTACTAGGCACCGGGCTTAACATCCTTTATATACATATTGCTCTAGTTTCTCTCGGGTTCCACTCGGGTGAGTTTGAGGTGATTTGTGCGGGCGACGACAATCTTACGCTTTTCAAAGAGAGGCAGAGCCTAGAGAGAATGGAGAGATTCAGGGTAGCATTGAATAGTATGTTCCGTGCGAATATTAAGACCGAGGACTTCATTGTACATTATCCTCCTTATCATGTGGGTAGGGTCCAGGCTGTCTTCCCACCGGGGACGGATCTCTCCAAGGGCACTTCGAAAATTCTGAATTTGTGCAGATGGGAGGAAATTCGTGGCGAACCAGTAATTGATGAGGCAGCGGGCAGGTCGCACAGGTGGGAGTATCGTTTCAGTGGTAAGCCTAAATTTCTTGCAAATTATTTCCTTCCCGATGGGCGGTGCGTCAGACCAGCTGCAGAATCCCTAGAGAGGTTGCTCTGGCCAGAGGGAATCCAGAAGACTTTGGATGATTATGAGATGAGTTTACTAGCCATGGTAGTCGACAATCCTTTCAACTCTCATAATGTTAATCACATGATGCATAGATATTGTATCGTCCAGCAGGTCCGAAAACAAGCGACTCTCGGGATCAACCCTGAAGACATCATCTGGTATTCTGGTCTGAGGGGGGGCAAAGACGATCTCATCCCATACCCTATGATCGCATACTGGAGGCGCCAGGATAAGAAAGTCTATATGGAGCAATGTGATGATCTCAGCGTATATATAGACCAGTTCAAGGCTTTCGTCGCGGGAGTGACCACCCTATATGGAAGGCAGGCTTCAGGAGGCATGGACGCCTGGTTGTTTATGAGCATTCTTAAAGGGGAGCGGGATCTGGGTGAGGGGCAGTTCGGAAATGATATAGTAGATTGGTGCAGCTTCCTACATCACAATCCAGCAGCAAAGGGGCTCAGAGCCGCGAGGAGATTCAGGGTGGAGGAAGTTGAGAGACCGGACGTGCCGAAAGTGACCCAGCAATTCATGCATATGCAGCGTGGACTACA

>OR096298  Seq7 [organism=Apple stem grooving virus] [isolate=YWDi] [Host=Aconitum carmichaelii] [Country=China:Wuding,Yunnan province] [Collection_date=27-Jul-2020] Apple stem grooving virus  isolate YWDi polyprotein gene, partial cds
CCTTGCAAGATGTTTAGAGGTGACAAAATTAGGAGGTCACGCTCTATTTCTGCAAAAAGGGGGCCAAACTCAAAGCAGCAAGAAAAGAGAGGATTTAGGTCCCTCTCAGCGAGAATTGAAAGATTTGGAGAAAATGAGTTTGGAAGACGTGCTTCAACAAGCGAGGCGCCACCGGGTAGGAGTGTATCTGTGGAAGACCCACATAGACCCGGGAAAGGAACTTCTGACGGTTCCTCCCCCTGAAGGATTTAAGGAAGGTGAAAGCTTTGAAGGCAGAGAGCTTTACCTTCTTCTCTGCAATCATTACTGTAAATATTTGTTTGGTAATATTGCTGTTTTCGGGTCATCAGATAAGACCCAGTTTCCCGCTGTTGGATTTGATACCCCTCCGGTTCATTACAATTTGACAACGGCCCCGAAAGAAGGAGAAACTGAAGATGAAAAGAAGGCCAGAGAGGGGACGTCTGGTGAAAAAACAAAAATTTGGAGAATCGACTTGTCAAATGTTGTACCTGAATTGAAAACCTTTGCTGCCACTTCTAGGCAGAACTCTTTGAACGAATGTACGTTCAGAAAGCTTTGTGAGCCTTTTGCTGATTTGGCTCGTGAATTTCTTCATGAAAGGTGGTCAAAAGGATTGGCCACAAACATTTATAAGAAGTGGCCCAAAGCTTTCGAAAAAAGTCCTTGGGTGGCATTTGATTTTGCCACTGGTCTTAAAATGAATCGTCTAACACCTGATGAAAAACAGGTTATAGATAGGATGACCAAAAGGCTTTTTCGTACTGAAGGACAAAAAGGGGTTTTCGAGGCAGGTTCGGAGAGTAATCTGGAACTGGAGGGTTAGGAGTCGTGTGAAATTCCGAATTGGGGGGGGCTCTTGCACTAAAAAA

>OR096299 Seq8 [organism=Chilli veinal mottle virus] [isolate=YWDi] [Host=Aconitum carmichaelii] [Country=China:Wuding,Yunnan province] [Collection_date=27-Jul-2020] Chilli veinal mottle virus  isolate YWDi polyprotein gene, partial cds 
GGATAGAGCTGAACAGCCAGAGCACCGACTTGAAGCTATTTGTGCGTCAATGATTGAGGCGTGGGGCTATGAAGAACTATTACATGAAATAAGGCTTTTCTATAAGTGGGTGATTGAGCAGGCACCTTATTCACAACTTGTCACTGAGGGCAAAGCGCCATATATTTCAGAAACTGCATTAAAGTGTCTTTACACAAGCAAACATGGAGAAGATGACATTGGCGCATATTTAAAAGCACTTATCGAGGGATCCAAGCAGGAAAAGTTAAATTTCAATGATGGGGAGGTCACCCACCAATCAGGAGAGAGCGTTGATGCTGGGCGTGTTAAAGGTGAGAGTACGTCAGGAAAGCAAGCGGATCAGCAAGCATTGGAGAGGAAGAATAAAGCAGAAGGACAAACTCGGGCGCAGTCTCGCCCAAGTGAAATGGAGGTGCCCCAGGCTAGAGACAGAGACGTCAATGTTGGAACCACAGGAACATTTACTGTACCACGTCTCAAAGGCATCTCTTCAAAATTGACAATACCAAAGGTTAAGGCGAAAACCGTCGTTAACCTCGAACATCTTTTGGATTATGCCCCTGAGCAAATACATATAAGTAACACAAGGGCATTGCAATCCCAATTTGCATCCTGGTATGAGGGTGTCAAGAGTGACTATGATGTTACAGATGACCAAATGCAAATAATTTTGAATGGTTTGATGGTTTGGTGCATCGAGAATGGAACGTCACCAAACATCAATGGCTACTGGGTTATGATGGATGGAGATGAACAAGTAGAATATCCGATAAAACCACTGATTGATCATGCCAAACCATCATTCAGACAAATAATGGCACACTTTAGCAACCTTGCTGAAGCGTACATTGAAAAGCGCAATTCTGAGAAGCCTTATATGCCAAGATATGGGCTTCAA

>OR096300 Seq9 [organism=Potato leafroll virus] [isolate=YZYi] [Host=Aconitum carmichaelii] [Country=China:Zhangyi,Yunnan province] [Collection_date=16-Oct-2017] Potato leafroll virus  isolate YZYi capsid protein gene, partial cds
ATGAGTACGGTCGTGGTTAAAGGAAATGTCAATGGTGGTGTACAACAACCAAGAAGGCGAAGAAGGCAATCCCTTCGCAGGCGCGCTAACAGAGTTCAGCCAGCGGTTATGGTCACGGCCCCTGGGCAACCCAGGCGCCGAAGACGCAGAAGAGGAGGCAATCGCCGCTCAAGAAGAACTGGAGTTCCCCGAGGACGAGGCTCAAGCGAGACATTCGTGTTTACAAAGGACAACCTCGTGGGCAACTCCCAAGGAAGTTTCACCTTCGGGCCGAGTCTATCAGACTGTCCGGCATTCAAGGATGGAATACTCAAGGCCTACCATGAGTATAAGATCACAAGCATCTTACTTCAGTTCGTCAGCGAGGCCTCTTCCACCTCCTCCGGTTCCATCGCTTATGAGTTGGACCCCCATTGCAAAGTATCATCCCTCCAGTCCTACGTCAACAAGTTCCAAATTACGAAGGGCGGCGCCAAAACTTATCAAGCGCGGATGATAAACGGGGTAGAATGGCACGATTCTTCTGAGGATCAGTGCCGGATACTGTGGAAGGGAAATGGAAAATCTTCAGATCCCGCAGGATCCTTCAGAGTCACCAT

>OR096301 Seq10 [organism=Tobacco vein distorting virus] [isolate=YZYi] [Host=Aconitum carmichaelii] [Country=China:Zhangyi,Yunnan province] [Collection_date=16-Oct-2017] Tobacco vein distorting virus  isolate YZYi coat protein gene, partial cds
CGGAAGAATCAGGTTCCTAAGCCGACACCATAGATTTTAAATTTTTAGCAGGATTTGCGTCAGGATTTCTATCCGCAATCCCAATTTCAGTTGCGGGCATTTATTTAGTCTACCTTAAAATCTCAGCCCACGTTAGAGCTATTGTTAATGAATACGGGAGGAGTCAGGAGTAATAATGGAAATGGTGGATCACGAGTCTCTCGCCCTCGCAGACGCGCACGATCGGTTCGGCCGGTCGTTGTGGTCGCACCCCCTCGGGGAGCACGGCGAAGAACTCGAAGAAGACGAAATGGAGGCAGGAACAGAAGAAGCCGTAATGGAGTTGGAGGAAGGTCAAGCAACAGCGAGACTTTCATCTTCAACAAGGACTCAATCAAGGATAGTTCCTCAGGCTCAATCACTTTCGGGCCGTCTCTATCAGAGAGCGTCGCGCTTTCAGGTGGAGTTCTCAAAGCCTACCATGAATATAAGATCACAATGGTCAACATACGTTTCGTCAGT

>OR096302 Seq11 [organism=Tomato spotted wilt orthotospovirus] [isolate=YZYi] [Host=Aconitum carmichaelii] [Country=China:Zhangyi,Yunnan province] [Collection_date=16-Oct-2017] Tomato spotted wilt orthotospovirus  isolate YZYi segment M, partial cds 
TGATAAGTAGATAGAGAGCAAGCATCTATAGAAATTGCAGTAGAAAATGTCAAATCTGAGAAAAATTCCAAAATGCAAGATAAACCTTGACCGCATAGAAGACAGCCATTGCAATTCAATCTTGTCGAAGTTATGGAAGGTCTCTTAGGAGCAACTTTAAAAAGATCAGATGGAAGATCAACGACAATCTTGAGTTTCCCTAAACTAAAAGATTTTTCCAAGAAAAAACTAGAGAAATCTTTGAAACTAATGGGAATATCTGATATTTGCTCTAAACCAGATCTAAATCTGTATGTGTCATATCCGCATGTTTTAATAGTGATTGATTTTTTCCCTATTGCTGCACAATCCCAAGACATGTCATCTCCTTCTAGAGTTTTCTTAGTAAAAATAGGCACTCCATCATGAGTCAATTGTGGATGGCCAAACATTTTGACAGGATCATTCAAGTTTGCAATATTTCCAGAATAAATATGGCTGTCAGGTCCATGAGCTATCAGTTCA

>MZ389240 [organism=Cucumber mosaic virus] Cucumber mosaic virus coat protein gene, isolate YWDi-1
ATGGACAAATCTGGATCTCCCAATGCTAGTAGAACCTCCCGGCGTCGTCGCCCGCGTAGAGGTTCTCGGTCCGCTTCTGGTGCGGATGCAGGGTTG
CGTGCTTTGACTCAGCAGATGCTGAAACTCAATAAAACCCTTGCCATTGGTCGTCCCACTCTTAACCACCCAACCTTCGT
GGGTAGTGAAAGCTGTAAACCCGGTTACACTTTCACATCTATTACCCTGAAACCGCCTGAAATTGAAAAGGGTTCATACT
TTGGTAGAAGGTTGTCTTTGCCAGATTCAGTCACGGACTATGATAAGAAGCTTGTTTCGCGCATTCAAATCAGGATTAAT
CCTTTGCCGAAATTTGATTCTACCGTGTGGGTTACAGTTCGGAAAGTACCTTCATCATCCGATCTTTCCGTCGCCGCCAT
CTCTGCTATGTTCGGTGATGGTAACTCACCGGTTTTGGTTTATCAGTATGCTGCGTCCGGAGTTCAGGCCAACAATAAGT
TACTCTATGACCTGTCCGAGATGCGTGCTGATATCGGCGACATGCGTAAGTACGCCGTCCTGGTTTACTCGAAAGACGAT
AAACTGGAGAAGGACGAGATTGTACTTCATGTCGACGTCGAGCATCAACGAATTCCTATCTCACGGATGCTCCCGACTTAG


  
